# Supplementary material for: Unlocking Predictive Power: Quantitative Assessment of CAR-T Expansion with Digital Droplet Polymerase Chain Reaction (ddPCR)
Source: Int J Mol Sci. 2024 Feb 26;25(5):2673. doi: 10.3390/ijms25052673 (PMC10932155; doi:10.3390/ijms25052673)
Supplement: Supplementary file 1 [file ijms-25-02673-s001.zip]

Archive with 1 entries (1 files):
- ijms-2849666-supplementary.pdf
